# Supplementary material for: The Next Frontier of Environmental Unknowns: Substances of Unknown or Variable Composition, Complex Reaction Products, or Biological Materials (UVCBs)
Source: Environ Sci Technol. 2022 May 9;56(12):7448–66. doi: 10.1021/acs.est.2c00321 (PMC9228065; doi:10.1021/acs.est.2c00321)
Supplement: Supplementary file 1 — es2c00321_si_001.txt [file es2c00321_si_001.txt]

Name,CASRN,EC_List_No,Comptox_DTXSID,PubChem_SID,PubChem_CID,Synonym,Synonym,Comment,Source,Comment,Source
Medium-chain chlorinated paraffins,85535-85-9,799-971-8,DTXSID20872423,135317076,,MCCP,,UVCB substances consisting of more than or equal to 80% linear chloroalkanes with carbon chain lengths within the range from C14 to C17,https://echa.europa.eu/substance-information/-/substanceinfo/100.323.845,Chlorination degree varying from 30% to 70% by weight,Gluege et al. 2018
"Rape oil, reaction products with diethylenetriamine",91081-13-9,293-615-0,DTXSID601020219,135358744,,EINECS 293-615-0,,,,,
Linear alkylbenzene sulfonates,42615-29-2,610-046-9,DTXSID3020041,,,"Alkylbenzenesulfonate, linear","Benzene Sulphonic acid, alkyl derivs.",,https://comptox.epa.gov/dashboard/chemical/details/DTXSID3020041,,
Chondroitin sulfate,9007-28-7,232-696-9,DTXSID8031021,,24766,Chondroitin sulphate,"Chondroitin, hydrogen sulfate",,,,
Bentonite,1302-78-9,215-108-5,DTXSID6030782,,,Accofloc 352,,A colloidal clay. Consists primarily of montmorillonite.,https://echa.europa.eu/substance-information/-/substanceinfo/100.013.735,,
"Quaternary ammonium compounds, coco alkyl(2,3-dihydroxypropyl)dimethyl, 3-phosphates (esters), chlorides, sodium salts ",173010-79-2 ,809-979-6,DTXSID00107149,135329868,,,,,,,
"Juniper, Juniperus Mexicana, ext., isomerized, acetylated ",91053-33-7,293-297-3,,135349214,,,,,,,
"Distillates, petroleum, steam-cracked ",64742-91-2,265-194-3,DTXSID0028248,135275522,,,,A complex combination of hydrocarbons obtained by the distillation of the products from a steam cracking process. It consists predominantly of unsaturated hydrocarbons having carbon numbers predominantly in the range of C7 through C16 and boiling in the range of approximately 90degC to 290degC (190degF to 554degF).,https://echa.europa.eu/substance-information/-/substanceinfo/100.059.250,,
"Alkenes, C12-30 alpha- , bromo chloro",68527-01-5,271-246-6,DTXSID2029458,,,Bromo chloro C12-30 a-alkenes,,,,,
White Spirit,64742-82-1,265-185-4,DTXSID0028240,48418637,,"Naphtha (petroleum), hydrodesulfurized heavy",,,,,
Gingko biloba extracts,90045-36-6,289-896-4,DTXSID8031366,376058256,,"Ginkgo biloba, ext.",,"Extractives and their physically modified derivatives such as tinctures, concretes, absolutes, essential oils, oleoresins, terpenes, terpene-free fractions, distillates, residues, etc., obtained from Ginkgo biloba, Ginkgoaceae.",https://echa.europa.eu/substance-information/-/substanceinfo/100.081.694,,
"As UVCB, this information cannot be provided",,942-495-4,,,,,,,https://echa.europa.eu/substance-information/-/substanceinfo/100.238.695,,
The substance is UVCB,,939-895-6,,,,,,,,,
Alcohols C9-11,64641-46-9,613-644-8,DTXSID2028301,176286333,,66455-17-2,266-367-6,,,,
"Copper, complexes with diazotized 4-nitro-1,3 benzenediamine coupled with diazotized sodium 3-amino-4-methoxybenzenesulfonate (1:1) and resorcinol, sodium salts",82640-07-1,280-007-5,DTXSID101024004,135192399,,,,PubChem_SID has chemical depiction of single compound.,,,
"Coconut oil, polymer with glycerol and isophthalic acid",68132-70-7,,DTXSID5096987,135328191,,,,,,,
"(R)-12-hydoxyoleic acid, compound with 2,2'-iminodiethanol (1:1)",94232-00-5,303-924-5,DTXSID10916002,135256681,,"12-Hydroxyoctadec-9-enoic acid--2,2'-azanediyldi(ethan-1-ol) (1/1)",,,https://comptox.epa.gov/dashboard/chemical/details/DTXSID10916002,,
Xylenes,1330-20-7,215-535-7,DTXSID2021446,,,Xylene (mixture),,,https://echa.europa.eu/substance-information/-/substanceinfo/100.014.124,,
"Juniper, Juniperus virginiana",85085-41-2,285-370-3,DTXSID101021131,,56965778,,,,,,
"Morpholine, 4-C12-14-alkyl derivs.",1402434-48-3,800-906-3,DTXSID601035927,381127270,,,,,,,
"Alcohols, lanolin",8027-33-6,232-430-1,DTXSID00892149,135279810,,Lanolin alchols,,A complex combination of organic alcohols obtained by the hydrolysis of lanolin.,https://echa.europa.eu/substance-information/-/substanceinfo/100.029.477,,
"Fatty acids C18 unsat, reaction products with pentaethylenehexamine",1224966-13-5,629-732-4,,381126642,,,,,,,
"9,10-Anthracenedione, 1,4-diamino-,N,N'-mixed 2-ethylhexyl and Me and pentyl derivs.",74499-36-8,616-101-3,DTXSID0029555,135361858,,Solvent Blue 98,,,,,
"Lead alloy, base, Pb, Sn, dross",69011-60-5,273-701-4,DTXSID40102799,135288388,,,,"Oxides formed during melting, refining, and casting of solders. Major constituents are oxides of tin, lead and antimony; minor constituents are iron, nickel, sulfur, arsenic, copper and silver.",https://echa.europa.eu/substance-information/-/substanceinfo/100.066.982,,
"Distillates (petroleum), solvent-refined light naphthenic, hydrotreated",91995-54-9,295-316-0,,135350093,,,,Example of petroleum fraction,https://echa.europa.eu/substance-information/-/substanceinfo/100.086.611,,
"cedarwood Virginia oil",8000-27-9,931-949-7,,,,,,"Example of essential oil, similar to substance described by Suehring et al. 2021",https://echa.europa.eu/substance-information/-/substanceinfo/100.168.198,,
